# Supplementary material for: Interactome profiling of Crimean-Congo hemorrhagic fever virus glycoproteins
Source: Nat Commun. 2023 Nov 14;14:7365. doi: 10.1038/s41467-023-43206-1 (PMC10646030; doi:10.1038/s41467-023-43206-1)
Supplement: Supplementary file 4 — Source Data [file 41467_2023_43206_MOESM4_ESM.xlsx]

## Sheet: Figure 1b
Figure 1b	anti-Gn

## Sheet: Figure 1c
Figure 1c	anti-Gc

## Sheet: Figure 1d
Figure 1d

## Sheet: Figure 1e
Figure 1e	anti-Strep

## Sheet: Figure 1f
Figure 1f	anti-Gn

## Sheet: Figure 1g
Figure 1g	anti-Gc

## Sheet: Figure 2d
Figure 2d	anti-Gn
	anti-Gc
	anti-HAX1
	anti-KPNB1
	anti-RPN1
	anti-HADHA
	anti-THBS4
	anti-ATP1A1

## Sheet: Figure 2e
Figure 2e	anti-Gn
	anti-Gc
	anti-HAX1
	anti-KPNB1
	anti-RPN1
	anti-HADHA
	anti-THBS4
	anti-ATP1A1

## Sheet: Figure 4a
Figure 4a	anti-Gn
	anti-Gc
	anti-Stag
	anti-Actin

## Sheet: Figure 4c
Figure 4c
Pearsn correlation coefficient												p-value
PCC of Gn and HAX1	0.91	0.96	0.94	0.81	0.9	0.87	0.77	0.87	0.81	0.84		PCC of Gn and HAX1 vs PCC of Gc and HAX1
PCC of Gc and HAX1	0.49	0.41	0.57	0.62	0.49	0.63	0.66	0.71	0.72	0.65		<0.0001

[truncated: 13 more sheets: Figure 5c, d, Figure 5e, Figure 6b, Figure 7c, d, g, h, Figure 8a, c-e, h-l, Figure 8b, Figure 8f, Figure 8g, Figure S1, Figure  S2c, Figure S4b, Figure S5, Figure  S6c, d, f, g, j, k, m,n]
